# Supplementary material for: Pelvic Floor Muscle Training Following Surgery for Pelvic Organ Prolapse: Recommendation from Scientific Literature
Source: J Clin Med. 2026 Jan 30;15(3):1116. doi: 10.3390/jcm15031116 (PMC12898687; doi:10.3390/jcm15031116)
Supplement: Supplementary file 1 [file jcm-15-01116-s001.zip]

Archive with 1 entries (1 files):
- jcm-4096227-supplementary.pdf
